# Supplementary material for: Developmental changes in straight gait in childhood
Source: PLoS One. 2023 Feb 9;18(2):e0281037. doi: 10.1371/journal.pone.0281037 (PMC9910736; doi:10.1371/journal.pone.0281037)
Supplement: S1 Data — (XLSX) [file pone.0281037.s001.xlsx]

## Sheet: Sheet1
	Integral XCOM				both step ave						asymmetry				SD									average of step paramters						Symmetry index				SD of step parameters						coefficient of variation of step parameters
Group	G axis_av	G axis_SD	P axis_av	P axis_SD	length	Width	Velocity	Step time	Stance time	Swing time	Step length	Step time	Swing time	Stance time	length	Width	Velocity	Step time	Stance time	Swing time	Leg length	√gl	√l/g	length_n	Width_n	velo_n	steptime_n	stancetime_n	swingtime_n	lengthAsy_n	steptimeAsy_n	stancetimeAsy_n	swingtimeAsy_n	lengthSD_n	WidthSD_n	veloSD_n	steptimeSD_n	stancetimeSD_n	swingtimeSD_n	lengthCV_n	WidthCV_n	veloCV_n	stridetimeCV_n	stancetimeCV_n	swingtimeCV_n
A	13.5575	4.77141	11.1209	4.65389	0.401884	0.0654379	1.12002	0.726364	0.412727	0.315	0.0156746	0.0336364	0.0327273	0.0227273	0.0207677	0.025229	0.126629	0.053716	0.033808	0.02079	0.42	2.02879	0.20702	0.956866	0.155804	0.552062	3.50867	1.99366	1.52159	0.0373204	0.162479	0.158088	0.109783	0.0494469	0.060069	0.0624159	0.259473	0.163308	0.100425	0.0516758	0.385541	0.11306	0.0739519	0.0819137	0.066
A	34.8921	17.0137	19.1194	5.5612	0.367249	0.0912301	0.923727	0.801818	0.454091	0.344545	0.0171458	0.02	0.0427273	0.0454545	0.0422549	0.023765	0.12741	0.054188	0.050493	0.045016	0.44	2.07654	0.211891	0.834656	0.207341	0.444841	3.7841	2.14304	1.62605	0.0389677	0.094388	0.201647	0.214518	0.0960338	0.0540114	0.0613569	0.255735	0.238297	0.212448	0.115058	0.260495	0.13793	0.0675814	0.111196	0.130653
A	24.6469	7.25437	16.9404	2.13467	0.325656	0.0802404	0.787726	0.854167	0.525417	0.327917	0.00126924	0.0441667	0.0258333	0.00416667	0.0294455	0.013479	0.160195	0.127383	0.082662	0.059754	0.43	2.0528	0.20947	0.757339	0.186606	0.383732	4.07776	2.50832	1.56546	0.00295172	0.21085	0.123327	0.0198915	0.068478	0.0313465	0.0780371	0.608121	0.394625	0.285263	0.0904192	0.167983	0.203364	0.149131	0.157327	0.182223
A	21.4744	9.1993	13.8995	2.38027	0.434921	0.0817879	1.02101	0.855714	0.493571	0.362857	0.0089609	0.0242857	0.0371429	0.0385714	0.0417158	0.020628	0.112692	0.03413	0.035247	0.028634	0.455	2.11163	0.215473	0.955871	0.179754	0.483515	3.97133	2.29064	1.684	0.0196943	0.112709	0.172378	0.179008	0.0916831	0.0453363	0.0533674	0.158396	0.16358	0.132889	0.0959157	0.252213	0.110374	0.0398848	0.0714122	0.0789126
A	18.6733	10.1409	10.4166	3.18496	0.365192	0.104706	1.11127	0.669444	0.418333	0.252222	0.00170899	0.0138889	0.00333333	5.55e-17	0.0506807	0.023913	0.237036	0.057545	0.057106	0.020563	0.45	2.1	0.214286	0.811538	0.23268	0.529176	3.12407	1.95222	1.17704	0.00379775	0.0648148	0.0155556	2.59e-16	0.112624	0.05314	0.112874	0.268543	0.266495	0.0959607	0.138778	0.228382	0.213302	0.0859594	0.136508	0.0815273
A	15.2922	5.45268	12.623	3.46591	0.420406	0.0494418	1.24788	0.677143	0.384643	0.291429	0.0114375	0.01	0.0107143	0.0142857	0.0340633	0.021599	0.107218	0.051205	0.045076	0.025435	0.425	2.04083	0.208248	0.989191	0.116334	0.611454	3.25161	1.84704	1.39943	0.0269118	0.0480196	0.0514496	0.0685994	0.080149	0.0508212	0.0525365	0.245884	0.216453	0.122138	0.0810248	0.436857	0.0859206	0.0756192	0.117189	0.087277
A	19.1115	9.28866	10.2553	1.86955	0.416041	0.0579276	1.26371	0.663684	0.373421	0.285	0.00648727	0.00789474	0.00157895	0.0247368	0.0265591	0.019609	0.147933	0.045486	0.035627	0.045865	0.43	2.0528	0.20947	0.967538	0.134715	0.615602	3.1684	1.7827	1.36058	0.0150867	0.0376892	0.00753783	0.118093	0.0617653	0.0456023	0.0720638	0.217148	0.170082	0.218958	0.0638376	0.338508	0.117062	0.0685356	0.095407	0.16093
A	38.9166	14.3934	16.6144	2.79909	0.292623	0.0530705	0.671444	0.921429	0.584643	0.354643	0.0139236	0.125714	0.0407143	0.0535714	0.0561348	0.026031	0.178699	0.12483	0.104111	0.079509	0.395	1.96749	0.200764	0.740818	0.134356	0.34127	4.58962	2.91209	1.76647	0.0352495	0.62618	0.202797	0.266838	0.142113	0.0659013	0.0908261	0.621775	0.518574	0.396032	0.191833	0.490498	0.266141	0.135474	0.178076	0.224195
A	16.463	3.20834	15.923	1.87066	0.389492	0.0943852	1.23337	0.63875	0.35875	0.295	0.00650012	0.01875	0.0325	0.05	0.0500119	0.019835	0.222241	0.035632	0.040117	0.087321	0.39	1.95499	0.199489	0.998697	0.242013	0.630884	3.20193	1.79834	1.47878	0.016667	0.0939901	0.162916	0.25064	0.128236	0.050859	0.113678	0.178616	0.201099	0.437723	0.128403	0.210149	0.180189	0.055784	0.111824	0.296003
A	16.8876	2.17423	10.7336	1.76198	0.46399	0.121082	1.28516	0.72381	0.442143	0.282857	0.00718161	0.00476191	0.00047619	0.00857143	0.0237329	0.016466	0.084073	0.036671	0.037323	0.025675	0.48	2.16887	0.221313	0.966645	0.252255	0.592546	3.27052	1.99781	1.27808	0.0149617	0.0215166	0.00215166	0.0387298	0.0494436	0.0343042	0.0387635	0.165697	0.168643	0.116012	0.0511497	0.13599	0.0654185	0.0506638	0.0844139	0.0907702
A	27.5686	8.64939	20.158	2.69996	0.368272	0.0986404	0.792342	0.935385	0.582692	0.360385	0.0328403	0.0476923	0.0484615	0.0269231	0.0390077	0.021364	0.082351	0.084815	0.060271	0.019985	0.474	2.15527	0.219926	0.776944	0.208102	0.36763	4.25318	2.6495	1.63866	0.0692833	0.216856	0.220354	0.122419	0.0822948	0.0450717	0.0382091	0.385653	0.274052	0.0908716	0.105921	0.216585	0.103934	0.0906739	0.103435	0.0554546
A	15.2292	4.35928	12.8076	2.35426	0.393544	0.0589241	0.935251	0.845	0.518125	0.321875	0.0040511	0.0075	0.00625	0.01625	0.014953	0.014724	0.073082	0.044078	0.032488	0.01835	0.445	2.0883	0.213092	0.884368	0.132414	0.447852	3.96543	2.43146	1.5105	0.0091036	0.0351961	0.0293301	0.0762582	0.0336023	0.0330876	0.0349959	0.20685	0.15246	0.0861131	0.0379958	0.249881	0.0781416	0.0521633	0.062703	0.0570097
A	10.2682	3.21496	9.37885	3.04188	0.377943	0.0960913	1.15903	0.658636	0.429318	0.228409	0.0423954	0.0386364	0.0286364	0.0468182	0.0624013	0.016868	0.184129	0.056509	0.043291	0.057302	0.453	2.10699	0.214999	0.834312	0.212122	0.550087	3.06344	1.99684	1.06237	0.0935881	0.179705	0.133193	0.21776	0.137751	0.0372362	0.0873897	0.262834	0.201355	0.266522	0.165108	0.175541	0.158865	0.085797	0.100837	0.250874
A	17.5371	1.35272	16.6548	0.758672	0.378686	0.0920572	0.935568	0.82625	0.50625	0.35125	0.0161374	0.02125	0.075	0.0125	0.041231	0.01541	0.184004	0.091329	0.070478	0.05565	0.5	2.21359	0.225877	0.757371	0.184114	0.422646	3.65796	2.24126	1.55505	0.0322748	0.0940778	0.332039	0.0553399	0.0824621	0.03082	0.0831245	0.404331	0.312019	0.246373	0.108879	0.167396	0.196676	0.110534	0.139216	0.158434
A	25.6062	10.9889	17.2223	6.47293	0.427246	0.0887263	0.958356	0.935294	0.514118	0.412941	0.0103314	0.0341176	0.0376471	0.0670588	0.0554746	0.058334	0.261407	0.158198	0.141564	0.172651	0.47	2.14616	0.218996	0.909033	0.188779	0.446544	4.27083	2.34761	1.88561	0.0219818	0.155791	0.171908	0.30621	0.118031	0.124115	0.121802	0.722379	0.646423	0.788376	0.129842	0.65746	0.272766	0.169143	0.275353	0.418101
A	12.1219	2.34794	7.91419	2.12279	0.414583	0.0434295	1.25189	0.665556	0.397222	0.267222	0.0169966	0.0188889	0.00111111	0.00333333	0.013257	0.013264	0.085509	0.021858	0.019084	0.010304	0.43	2.0528	0.20947	0.964146	0.100999	0.609842	3.17734	1.89632	1.27571	0.0395269	0.0901748	0.0053044	0.0159132	0.0308303	0.0308465	0.0416548	0.104349	0.0911063	0.0491909	0.0319768	0.305415	0.0683042	0.0328417	0.0480436	0.0385597
A	9.95698	1.98167	7.82109	1.43525	0.405474	0.069071	0.957104	0.863125	0.532188	0.33625	0.0175599	0.018125	0.026875	0.045	0.042192	0.023174	0.163857	0.105938	0.070127	0.062237	0.47	2.14616	0.218996	0.862711	0.14696	0.445961	3.94128	2.43013	1.53542	0.0373615	0.0827641	0.122719	0.205483	0.0897701	0.0493064	0.0763489	0.483744	0.320221	0.284193	0.104056	0.33551	0.171201	0.122738	0.131771	0.185091
A	20.288	10.7832	12.3669	2.31806	0.380906	0.0855103	0.88243	0.894444	0.548056	0.346389	0.0248926	0.00222222	0.0116667	0.00388889	0.0444977	0.023091	0.182172	0.132008	0.076511	0.071433	0.59	2.40458	0.245365	0.645603	0.144933	0.366979	3.64536	2.23363	1.41173	0.0421908	0.00905679	0.0475482	0.0158494	0.0754198	0.0391373	0.0757605	0.538006	0.311825	0.291129	0.116821	0.270038	0.206444	0.147587	0.139604	0.206222
A	28.3627	7.23042	20.5765	6.58376	0.319077	0.11151	0.714732	0.913333	0.57	0.361	0.00664817	0.0173333	0.0386667	0.0926667	0.0614054	0.024164	0.175315	0.097444	0.13638	0.1609	0.44	2.07654	0.211891	0.725176	0.253432	0.344194	4.31038	2.69006	1.7037	0.0151095	0.0818029	0.182483	0.437331	0.139558	0.0549182	0.0844267	0.459877	0.643632	0.759351	0.192447	0.216698	0.245288	0.106691	0.239263	0.445706
A	16.1929	3.86658	12.577	3.94721	0.404723	0.0729391	1.02136	0.804	0.47725	0.3195	0.0194673	0.047	0.0325	0.07	0.0333506	0.02141	0.112428	0.07214	0.088746	0.089637	0.495	2.2025	0.224745	0.817622	0.147352	0.463729	3.57739	2.12352	1.42161	0.0393279	0.209126	0.144608	0.311464	0.067375	0.0432525	0.0510457	0.320986	0.394875	0.398839	0.0824036	0.293532	0.110076	0.0897264	0.185953	0.280554
A	15.6627	3.24516	12.072	2.02665	0.485979	0.0778452	1.2793	0.770769	0.429615	0.346923	0.0192296	0.00923077	0.00692308	0.0292308	0.0320012	0.024429	0.173504	0.086935	0.059351	0.089271	0.45	2.1	0.214286	1.07995	0.172989	0.609192	3.59692	2.00487	1.61897	0.0427324	0.0430769	0.0323077	0.13641	0.0711137	0.0542867	0.082621	0.405697	0.276971	0.416598	0.0658488	0.313815	0.135624	0.11279	0.138149	0.257322
A	13.6135	6.39786	9.14092	3.46827	0.426448	0.10483	1.13712	0.753077	0.476154	0.301538	0.0240514	0.02	0.00307692	0.0223077	0.0323196	0.020447	0.113734	0.04231	0.040787	0.064541	0.47	2.14616	0.218996	0.907337	0.223043	0.529841	3.43877	2.17426	1.37691	0.0511731	0.0913259	0.0140501	0.101864	0.0687651	0.0435043	0.0529942	0.1932	0.186246	0.294713	0.0757878	0.195049	0.100019	0.0561828	0.0856593	0.214039
A	11.6204	2.38865	11.5275	2.21856	0.469427	0.0769753	1.26004	0.749444	0.485	0.265556	0.00567539	0.0127778	0.00444444	0.0122222	0.0461826	0.018177	0.163077	0.039329	0.028637	0.017595	0.45	2.1	0.214286	1.04317	0.171056	0.600019	3.49741	2.26333	1.23926	0.012612	0.0596296	0.0207407	0.057037	0.102628	0.0403933	0.0776557	0.183535	0.133639	0.08211	0.0983807	0.236141	0.129422	0.0524776	0.0590454	0.0662573
A	26.7198	6.5487	15.6811	6.92628	0.408362	0.0750431	1.05019	0.781538	0.490769	0.282308	0.0123455	0.00307692	0.00461538	0.0153846	0.0283227	0.022682	0.095034	0.046877	0.028451	0.053249	0.44	2.07654	0.211891	0.928095	0.170553	0.505739	3.68839	2.31614	1.33232	0.028058	0.0145212	0.0217818	0.0726061	0.0643697	0.05155	0.0457656	0.221231	0.134272	0.251303	0.0693568	0.302253	0.0904925	0.0599804	0.0579723	0.18862
A	15.8516	3.07389	11.0471	2.70001	0.41224	0.0589103	0.933696	0.885	0.53375	0.34875	0.00107614	0.01625	0.01	0.00375	0.0306803	0.017705	0.067151	0.043665	0.029554	0.021678	0.5	2.21359	0.225877	0.824481	0.117821	0.421801	3.91806	2.36301	1.54398	0.00215228	0.0719418	0.0442719	0.016602	0.0613607	0.03541	0.0303357	0.193313	0.130841	0.0959726	0.0744234	0.300542	0.0719196	0.049339	0.0553705	0.0621591
B	13.6615	2.03459	10.0585	1.86487	0.380228	0.106584	1.05496	0.725715	0.441429	0.285238	0.0155045	0.002857	0.015238	0.00857143	0.0275711	0.015369	0.118557	0.050455	0.04108	0.022613	0.52	2.25743	0.23035	0.731208	0.204969	0.467328	3.15049	1.91634	1.23828	0.0298164	0.0124029	0.0661514	0.0372104	0.0530214	0.0295558	0.0525185	0.219036	0.178337	0.0981679	0.0725121	0.144196	0.11238	0.0695245	0.0930614	0.0792777
B	15.8361	8.88781	9.33859	1.21207	0.436246	0.046965	1.00221	0.875833	0.545417	0.33	0.0274034	0.000833	0.024167	0.00666667	0.0212621	0.013602	0.093905	0.062734	0.042471	0.030777	0.512	2.24	0.228571	0.852043	0.0917285	0.447413	3.83177	2.3862	1.44375	0.0535223	0.00364438	0.105731	0.0291667	0.0415275	0.0265664	0.0419219	0.274461	0.185811	0.134649	0.0487387	0.28962	0.0936984	0.0716278	0.0778689	0.0932636
B	12.9745	1.58888	11.7282	2.0146	0.415688	0.059912	1.13994	0.749091	0.457273	0.299091	0.0198896	0.007273	0	0.0218182	0.0519329	0.023066	0.241077	0.072451	0.049926	0.033685	0.5	2.21359	0.225877	0.831376	0.119824	0.514975	3.31637	2.02443	1.32413	0.0397791	0.0321989	0	0.0965932	0.103866	0.046132	0.108907	0.320754	0.221032	0.14913	0.124932	0.384998	0.211481	0.0967186	0.109182	0.112625
B	13.2693	5.08618	9.03559	2.84188	0.467922	0.067566	1.14252	0.853	0.4845	0.369	0.00952684	0.097	0.073	0.04	0.0300143	0.017114	0.204119	0.0965	0.052369	0.054213	0.54	2.30043	0.234738	0.866522	0.125122	0.496654	3.63383	2.064	1.57196	0.0176423	0.413226	0.310985	0.170403	0.0555821	0.0316926	0.0887306	0.411096	0.223095	0.230951	0.0641438	0.253293	0.178657	0.11313	0.108089	0.146919
B	12.1943	6.57363	9.49218	4.66833	0.420638	0.062037	0.99283	0.855455	0.542727	0.309091	0.00125447	0.004545	0.021818	0.0218182	0.038127	0.03282	0.140759	0.066236	0.046328	0.040879	0.535	2.28976	0.233649	0.786239	0.115957	0.433596	3.66128	2.32283	1.32289	0.0023448	0.0194523	0.0933794	0.0933802	0.0712654	0.0613458	0.0614733	0.283485	0.19828	0.174959	0.0906409	0.529039	0.141776	0.0774278	0.0853615	0.132256
B	14.1303	0.23981	11.8052	3.11318	0.420077	0.061207	0.67508	1.3025	0.69125	0.59625	0.0077682	0.0025	0.0475	0.1725	0.045861	0.015216	0.159094	0.275726	0.240981	0.162817	0.56	2.34265	0.239046	0.750137	0.109298	0.28817	5.44875	2.89171	2.49429	0.0138718	0.0104583	0.198707	0.721619	0.0818947	0.0271714	0.067912	1.15344	1.0081	0.681112	0.109173	0.248599	0.235667	0.21169	0.348616	0.273068
B	11.3539	1.42543	8.37382	0.508093	0.411924	0.071752	1.12093	0.756667	0.454167	0.316667	0.0077606	0.056667	0.031667	0.0266667	0.0250032	0.010871	0.208403	0.092014	0.066007	0.019861	0.5	2.21359	0.225877	0.823848	0.143504	0.506383	3.34991	2.01068	1.40194	0.0155212	0.250876	0.140196	0.118058	0.0500064	0.021742	0.0941469	0.407363	0.292225	0.0879284	0.0606986	0.151508	0.18592	0.121604	0.145336	0.0627189
B	18.5748	6.61517	12.0877	2.33575	0.475121	0.091026	1.20093	0.793333	0.466333	0.332667	0.00551615	0.010667	0.006	0.0173333	0.0253049	0.024808	0.092601	0.025542	0.018643	0.014063	0.535	2.28976	0.233649	0.888077	0.170142	0.52448	3.39541	1.99587	1.42379	0.0103106	0.045654	0.0256795	0.0741854	0.0472989	0.0463701	0.0404414	0.109318	0.0797906	0.0601886	0.0532599	0.272538	0.0771075	0.0321958	0.0399779	0.0422735
B	16.4552	2.99544	11.9097	2.36288	0.454071	0.064882	1.05781	0.882857	0.522143	0.370357	0.0427809	0.045714	0.007143	0.0292857	0.0449397	0.020309	0.192661	0.086951	0.077209	0.057225	0.515	2.24655	0.22924	0.881691	0.125984	0.470859	3.85123	2.27771	1.61559	0.0830696	0.199415	0.0311595	0.127751	0.0872616	0.039435	0.0857585	0.379301	0.336804	0.249629	0.0989707	0.313014	0.182132	0.0984882	0.147869	0.154513
B	10.6679	2.24021	9.32603	0.796626	0.465158	0.075359	1.21372	0.767692	0.461154	0.3	0.0176268	0.012308	0.006923	0.00153846	0.0336507	0.016936	0.089325	0.026506	0.024142	0.014391	0.505	2.22463	0.227004	0.921105	0.149226	0.54558	3.38185	2.03148	1.32157	0.0349045	0.0542194	0.0304973	0.00677725	0.0666351	0.0335366	0.0401527	0.116765	0.106351	0.0633955	0.0723425	0.224738	0.0735963	0.0345269	0.0523513	0.04797
B	38.2919	15.6911	17.6671	9.68889	0.453616	0.078617	1.12325	0.826875	0.509688	0.3275	0.0233356	0.020625	0.023125	0.0025	0.0449678	0.036015	0.219386	0.081381	0.057668	0.024077	0.5	2.21359	0.225877	0.907232	0.157234	0.507432	3.66073	2.25648	1.4499	0.0466713	0.0913108	0.102379	0.011068	0.0899356	0.07203	0.0991085	0.360289	0.255307	0.106593	0.0991319	0.458107	0.195314	0.09842	0.113144	0.0735176
B	12.2382	3.81111	10.4058	2.70298	0.512805	0.064657	1.3352	0.768889	0.461667	0.318889	0.0117201	0.008889	0.012222	0.00222222	0.0752295	0.02577	0.175079	0.056446	0.044832	0.033129	0.5	2.21359	0.225877	1.02561	0.129314	0.603184	3.40402	2.04389	1.41178	0.0234403	0.0393533	0.0541091	0.00983819	0.150459	0.05154	0.0790926	0.249897	0.19848	0.146668	0.146702	0.398565	0.131125	0.0734124	0.097109	0.103889
B	15.5851	7.15063	8.09497	2.72099	0.515997	0.0768224	1.38734	0.755333	0.443667	0.329667	0.00585333	0.03	0.058	0.022	0.0213381	0.017136	0.176003	0.062891	0.048944	0.021654	0.552	2.32585	0.237332	0.934778	0.139171	0.596488	3.1826	1.86939	1.38905	0.0106039	0.126405	0.244383	0.0926971	0.038656	0.0310435	0.0756725	0.264992	0.206226	0.0912392	0.0413532	0.22306	0.126863	0.0832626	0.110317	0.0656845
B	11.2298	4.10655	7.32627	0.889332	0.567893	0.0831765	1.51631	0.754	0.44225	0.31375	0.000568018	0.003	0.0265	0.0115	0.0242677	0.025502	0.149596	0.040575	0.06962	0.062293	0.616	2.45699	0.250713	0.921904	0.135027	0.617143	3.00742	1.76397	1.25143	0.000922107	0.0119659	0.105698	0.0458691	0.0393956	0.0413994	0.060886	0.161838	0.277688	0.248463	0.0427328	0.306601	0.0986578	0.053813	0.157422	0.198543
B	11.971	1.93177	8.99045	2.81065	0.505641	0.0756119	1.2301	0.83375	0.48625	0.334375	0.0029389	0.02375	0.005	0.03625	0.0410629	0.010553	0.17944	0.052627	0.035947	0.050952	0.585	2.39437	0.244323	0.864343	0.129251	0.513746	3.41249	1.99019	1.36858	0.00502376	0.0972073	0.0204647	0.148369	0.070193	0.0180393	0.0749425	0.215399	0.147129	0.208543	0.0812096	0.139568	0.145875	0.0631208	0.073927	0.15238
B	13.8589	2.31059	11.0807	2.1975	0.482715	0.0749188	1.20168	0.80875	0.51375	0.29875	0.0145795	0.01125	0.0075	0.005	0.0376872	0.014232	0.142993	0.062206	0.032355	0.026546	0.58	2.38411	0.243277	0.832268	0.12917	0.504035	3.3244	2.11179	1.22802	0.0251371	0.0462436	0.0308291	0.0205527	0.0649779	0.0245379	0.0599775	0.2557	0.132997	0.109118	0.0780733	0.189966	0.118995	0.0769162	0.0629781	0.0888569
B	16.0131	3.6481	10.5513	3.24176	0.662601	0.105444	1.34541	0.986	0.5305	0.445	0.0200906	0.014	0.043	0.022	0.0478667	0.027129	0.0890635	0.029889	0.103742	0.110968	0.6	2.42487	0.247436	1.10434	0.17574	0.554838	3.98487	2.14399	1.79845	0.0334843	0.0565803	0.173782	0.0889119	0.0797778	0.045215	0.0367292	0.120795	0.419268	0.448472	0.0722406	0.257284	0.066198	0.0303134	0.195555	0.249366
B	12.1303	2.43483	10.6132	1.31689	0.495116	0.0682785	1.1851	0.845	0.489	0.341	0.00652468	0.001	1.67e-16	0.06	0.0218673	0.017289	0.145738	0.076485	0.035903	0.062682	0.57	2.36347	0.241171	0.868625	0.119787	0.501425	3.50374	2.02761	1.41394	0.0114468	0.00414644	6.92456e-16	0.248787	0.0383638	0.0303316	0.0616626	0.317141	0.14887	0.259907	0.0441661	0.253213	0.122975	0.0905148	0.0734213	0.183818
B	15.9041	3.2042	10.8148	2.54277	0.618779	0.0899959	1.37436	0.902222	0.522778	0.377778	0.0194939	0.00222222	0.01	0.00666667	0.0290955	0.027737	0.0858596	0.031353	0.023818	0.015831	0.6	2.42487	0.247436	1.0313	0.149993	0.566775	3.64629	2.11278	1.52677	0.0324898	0.008981	0.0404145	0.026943	0.0484924	0.0462283	0.0354079	0.126712	0.0962593	0.0639802	0.0470207	0.308203	0.0624727	0.0347509	0.0455605	0.0419056
B	13.8494	1.99673	8.837	0.780182	0.454743	0.0635656	1.04369	0.874211	0.52	0.361053	0.00144733	0.01	0.0178947	0.00421053	0.0329166	0.012444	0.100475	0.036104	0.031688	0.03103	0.555	2.33217	0.237976	0.819356	0.114533	0.447521	3.67352	2.18509	1.51718	0.0026078	0.042021	0.0751955	0.0176931	0.0593092	0.0224216	0.0430821	0.151713	0.133156	0.130391	0.0723851	0.195766	0.0962684	0.041299	0.0609385	0.0859431
B	12.4732	3.37864	8.76766	1.04161	0.55436	0.0850839	1.38038	0.806154	0.491154	0.312692	0.0344976	0.0261538	0.0146154	0.00538461	0.0334808	0.022576	0.102918	0.044448	0.025174	0.025812	0.5	2.21359	0.225877	1.10872	0.170168	0.623593	3.569	2.17443	1.38435	0.0689952	0.115788	0.0647051	0.0238387	0.0669616	0.045152	0.0464934	0.19678	0.11145	0.114275	0.0603954	0.265338	0.0745573	0.0551359	0.0512548	0.0825476
B	12.5443	3.22037	8.81549	0.810052	0.48307	0.0963256	1.24051	0.783077	0.439231	0.335385	0.0248841	0.00153846	0.0415385	0.00615385	0.0259355	0.017322	0.109186	0.049897	0.079655	0.032699	0.52	2.25743	0.23035	0.928982	0.185242	0.549521	3.39951	1.9068	1.45598	0.0478541	0.0066788	0.180327	0.0267152	0.049876	0.0333115	0.0483674	0.216614	0.3458	0.141953	0.0536889	0.179828	0.0880174	0.0637191	0.181351	0.097497
B	25.2984	5.96718	17.6923	3.9691	0.464164	0.138367	0.895292	1.04632	0.590526	0.425263	0.0333475	0.0136842	0.0557895	0.0578947	0.0372223	0.036682	0.103052	0.094998	0.104683	0.084278	0.49	2.19135	0.223607	0.947274	0.282381	0.408558	4.67927	2.64091	1.90183	0.068056	0.0611977	0.249498	0.258913	0.0759639	0.0748612	0.0470269	0.424844	0.468157	0.376903	0.0801921	0.265107	0.115105	0.0907928	0.177271	0.198178
B	14.4211	3.63354	11.9403	2.15414	0.530139	0.105806	1.26479	0.84	0.48	0.359	0.0209829	0.00133333	0.00666667	0.00466667	0.0204127	0.027413	0.0627823	0.036056	0.025604	0.021838	0.55	2.32164	0.236902	0.963889	0.192374	0.544784	3.54577	2.02616	1.5154	0.0381508	0.00562821	0.0281411	0.0196987	0.0371139	0.0498418	0.0270422	0.152198	0.108079	0.0921817	0.0385043	0.259088	0.0496385	0.0429238	0.0533417	0.0608301
B	11.5391	2.64155	8.83353	2.07542	0.469283	0.0462557	1.18033	0.817368	0.492368	0.338684	0.00134385	0.0152632	0.0163158	0.00578947	0.0326144	0.019964	0.252931	0.08704	0.055951	0.021223	0.51	2.23562	0.228125	0.920164	0.0906974	0.527964	3.58299	2.15833	1.48465	0.00263501	0.0669071	0.0715214	0.0253786	0.0639499	0.0391451	0.113137	0.381546	0.245265	0.0930325	0.0694984	0.431601	0.214288	0.106488	0.113636	0.0626631
B	17.9122	8.74405	7.2971	1.29222	0.558719	0.085453	1.39356	0.408	0.4675	0.335	0.005536	0.022	0.053	0.044	0.04557	0.024146	0.212664	0.053805	0.086119	0.105361	0.58	2.38411	0.243277	0.963309	0.147333	0.584519	1.6771	1.92168	1.37703	0.00954483	0.0904319	0.217859	0.180864	0.078569	0.041631	0.0892004	0.221168	0.353996	0.433091	0.0815616	0.282565	0.152605	0.131875	0.184212	0.31451
C	20.9701	12.5311	9.53862	3.28042	0.579097	0.0807112	1.25941	0.921667	0.551667	0.356667	0.00628453	0.015	0.00333333	0.01	0.0303254	0.033213	0.084501	0.046224	0.027588	0.029674	0.62	2.46495	0.251526	0.934027	0.130179	0.510927	3.6643	2.19328	1.41801	0.0101363	0.059636	0.0132524	0.0397573	0.0489119	0.0535694	0.034281	0.183774	0.109683	0.117976	0.0523667	0.411504	0.0670957	0.0501526	0.0500085	0.0831981
C	13.3763	3.01804	9.05233	2.21011	0.513399	0.0485166	1.09456	0.941429	0.569643	0.354643	0.0204276	0.0157143	0.0135714	0.0192857	0.0287824	0.021123	0.067086	0.047184	0.035359	0.036299	0.624	2.47289	0.252336	0.822755	0.077751	0.442623	3.73085	2.25748	1.40544	0.0327366	0.0622752	0.0537832	0.0764287	0.0461257	0.033851	0.0271285	0.186989	0.140127	0.143852	0.0560624	0.435377	0.0612904	0.0501196	0.0620722	0.102354
C	22.2755	3.94418	17.0059	3.93179	0.541502	0.0757722	0.951551	1.14	0.620714	0.502857	0.0347722	0.0142857	0.0528571	0.02	0.06049	0.046558	0.11398	0.040825	0.052177	0.054567	0.6	2.42487	0.247436	0.902504	0.126287	0.392413	4.60726	2.50859	2.03227	0.0579536	0.057735	0.21362	0.080829	0.100817	0.0775967	0.0470046	0.164992	0.210871	0.22053	0.111708	0.614447	0.119783	0.0358114	0.0840596	0.108514
C	10.6233	1.12158	9.58563	1.22822	0.49315	0.0533883	1.23168	0.804167	0.477917	0.324583	0.013193	0.0075	0.0075	0.0125	0.026174	0.014475	0.101579	0.042525	0.028031	0.014802	0.565	2.35308	0.240111	0.872832	0.0944926	0.523431	3.34915	1.9904	1.35181	0.0233504	0.0312356	0.0312356	0.0520594	0.0463257	0.0256195	0.0431685	0.177106	0.116742	0.0616466	0.0530751	0.271127	0.0824721	0.0528808	0.0586525	0.0456031
C	10.0209	2.22295	8.82395	1.19264	0.50752	0.073433	1.16334	0.873333	0.5075	0.3625	0.0182195	0.01	0.0316667	0.0183333	0.017976	0.013921	0.039127	0.027325	0.015321	0.012304	0.59	2.40458	0.245365	0.860203	0.124463	0.483801	3.55932	2.06835	1.47739	0.0308805	0.0407556	0.129059	0.0747186	0.0304677	0.0235949	0.0162719	0.111365	0.0624416	0.0501457	0.0354192	0.189574	0.0336334	0.0312882	0.0301892	0.0339421
C	8.61352	3.64573	7.69702	2.96713	0.519299	0.0969915	1.03936	1.00083	0.60375	0.402083	0.0281733	0.0175	0.0208333	0.0208333	0.0268018	0.023175	0.06278	0.045017	0.028401	0.01957	0.635	2.49459	0.25455	0.817793	0.152742	0.416647	3.93177	2.37183	1.57958	0.0443673	0.0687487	0.0818436	0.0818436	0.0422076	0.0364961	0.0251664	0.176849	0.111573	0.0768806	0.0516115	0.238939	0.0604023	0.0449795	0.047041	0.0486715
C	8.54859	1.19416	8.04933	0.924936	0.469173	0.0593597	1.12854	0.839286	0.513929	0.334643	0.0157755	0.0292857	0.0192857	0.000714286	0.0201149	0.016949	0.118686	0.055396	0.03976	0.022751	0.57	2.36347	0.241171	0.82311	0.10414	0.477494	3.48005	2.13098	1.38758	0.0276764	0.121432	0.0799671	0.00296175	0.0352892	0.0297351	0.0502168	0.229696	0.164863	0.0943357	0.042873	0.28553	0.105168	0.0660037	0.0773648	0.0679859
C	9.21637	2.1847	8.01631	0.763558	0.511684	0.0984355	1.33222	0.772667	0.442	0.325	0.0297547	0.000666667	0.0186667	0.00466667	0.0444434	0.015823	0.144045	0.048766	0.043538	0.061315	0.65	2.52389	0.257539	0.787206	0.151439	0.527845	3.00019	1.71624	1.26194	0.0457764	0.0025886	0.0724808	0.0181202	0.0683745	0.0243431	0.0570727	0.189354	0.169054	0.23808	0.0868573	0.160745	0.108124	0.0631139	0.0985023	0.188662
C	11.1233	3.6764	7.04616	1.84119	0.576945	0.051525	1.22294	0.946	0.5295	0.407	0.0245474	0.024	0.029	0.044	0.034865	0.023265	0.08366	0.054201	0.025189	0.030282	0.62	2.46495	0.251526	0.930557	0.0831049	0.496131	3.76104	2.10515	1.61812	0.0395926	0.0954176	0.115296	0.174932	0.0562339	0.0375242	0.0339398	0.215489	0.100145	0.120393	0.0604304	0.451528	0.0684089	0.0572949	0.0475713	0.0744029
C	8.93437	3.23498	7.23155	2.38156	0.526479	0.071113	0.941714	1.13286	0.632857	0.435714	0.0263475	0.081429	0.005714	0.122857	0.0278128	0.00942	0.088272	0.096214	0.07539	0.146071	0.64	2.5044	0.255551	0.822623	0.111114	0.376024	4.433	2.47644	1.705	0.041168	0.318641	0.0223596	0.480755	0.0434575	0.0147187	0.0352468	0.376497	0.29501	0.571593	0.0528279	0.132465	0.0937355	0.0849304	0.119126	0.335245
C	8.41446	2.13323	6.94737	1.0606	0.610907	0.060022	1.35564	0.91	0.542778	0.37	0.00571418	0.021111	0.007778	0.00888889	0.0314291	0.013805	0.154272	0.065383	0.039221	0.018922	0.64	2.5044	0.255551	0.954542	0.0937844	0.541304	3.56094	2.12395	1.44785	0.00892841	0.0826099	0.0304362	0.0347833	0.049108	0.0215703	0.0616005	0.255851	0.153476	0.074044	0.0514466	0.229999	0.1138	0.0718495	0.0722597	0.0511405
C	11.6841	2.85573	9.7436	4.80896	0.619116	0.083104	1.56935	0.792727	0.438636	0.386818	0.0192045	0.010909	0.008182	0.0609091	0.0439012	0.032896	0.157338	0.038753	0.034039	0.152326	0.61	2.44499	0.249489	1.01494	0.136236	0.641862	3.1774	1.75814	1.55044	0.0314828	0.0437253	0.032795	0.244135	0.0719692	0.0539279	0.0643511	0.155329	0.136435	0.610551	0.0709096	0.395841	0.100257	0.0488857	0.0776019	0.393792
C	8.79912	0.939278	7.15219	1.21512	0.61864	0.079645	1.51559	0.8225	0.4725	0.35625	0.027259	0.01	0.02	0.005	0.0226968	0.012888	0.158427	0.041318	0.034911	0.020729	0.71	2.6378	0.269163	0.871324	0.112176	0.574567	3.05576	1.75544	1.32355	0.0383929	0.0371521	0.0743043	0.0185761	0.0319674	0.0181521	0.0600602	0.153505	0.129702	0.0770127	0.0366883	0.161818	0.104531	0.0502347	0.0738857	0.0581867
C	16.6222	4.09604	9.86274	1.83057	0.478735	0.074331	1.01224	0.947272	0.552273	0.375455	0.0339985	5.55e-17	0.037273	0	0.0214176	0.022057	0.059098	0.030361	0.091588	0.017768	0.65	2.52389	0.257539	0.736515	0.114355	0.401065	3.67816	2.14442	1.45785	0.0523054	2.15501e-16	0.144727	0	0.0329502	0.0339338	0.0234155	0.117889	0.355627	0.0689914	0.044738	0.29674	0.0583832	0.032051	0.165838	0.0473239
C	11.8872	2.98071	8.49527	1.74929	0.45894	0.042873	0.992769	0.469615	0.551923	0.398077	0.01421	0.003846	0.014615	0.013077	0.025421	0.02366	0.140591	0.055885	0.057851	0.025033	0.65	2.52389	0.257539	0.706062	0.0659585	0.393349	1.82347	2.14306	1.54569	0.0218615	0.0149336	0.0567486	0.0507767	0.0391092	0.0364	0.0557042	0.216996	0.22463	0.0972007	0.0553907	0.551862	0.141615	0.119002	0.104817	0.0628848
D	14.6998	3.24147	12.2829	1.60671	0.501905	0.0787687	1.0337	0.981875	0.57125	0.408438	0.00782152	0.050625	0.02375	0.023125	0.0380892	0.02429	0.130361	0.073414	0.05363	0.02509	0.632	2.48869	0.253948	0.794154	0.124634	0.41536	3.86643	2.24947	1.60835	0.0123758	0.199352	0.0935229	0.0910618	0.0602677	0.0384335	0.0523813	0.28909	0.211185	0.0987996	0.0758892	0.308371	0.126111	0.0747692	0.0938818	0.0614292
D	16.365	5.94405	9.48284	1.055	0.543813	0.0933505	1.16519	0.935	0.531944	0.398333	0.00382889	0.0227778	0.0405556	0.03	0.0291166	0.020758	0.068665	0.033299	0.021577	0.021344	0.59	2.40458	0.245365	0.921718	0.158221	0.484571	3.81065	2.16797	1.62343	0.00648964	0.0928321	0.165287	0.122267	0.0493501	0.0351831	0.0285559	0.135712	0.0879383	0.0869887	0.0535415	0.222366	0.0589303	0.0356139	0.0405625	0.0535833
D	10.7104	2.07614	8.66339	1.63673	0.570462	0.0670811	1.17095	0.975	0.57	0.391667	0.00362965	0.0183333	0.0133333	0.03	0.0220135	0.014482	0.034912	0.028107	0.016997	0.046786	0.735	2.68384	0.273861	0.776139	0.0912668	0.436297	3.5602	2.08135	1.43016	0.0049383	0.0669439	0.0486864	0.109545	0.0299504	0.0197034	0.0130082	0.102632	0.0620643	0.170838	0.0385889	0.215888	0.0298151	0.0288277	0.0298193	0.119454
D	10.0851	1.61801	8.13507	2.11479	0.557301	0.0741832	1.32972	0.84625	0.490625	0.385	0.00200675	0.00375	0.00125	0.0575	0.0253479	0.020838	0.126961	0.070089	0.052373	0.087455	0.675	2.57196	0.262445	0.825631	0.109901	0.517005	3.22448	1.86944	1.46697	0.00297296	0.0142887	0.0047629	0.219093	0.0375524	0.0308711	0.0493634	0.267061	0.199558	0.333231	0.0454833	0.280899	0.0954795	0.082823	0.106748	0.227156
D	8.38539	0.87957	4.99275	0.694958	0.490926	0.050442	1.18219	0.835455	0.486818	0.339545	0.0133448	0.0190909	0.000909091	0.0263636	0.0270896	0.010485	0.11365	0.048655	0.041271	0.047229	0.628	2.48081	0.253144	0.781729	0.0803216	0.476533	3.30032	1.92309	1.34132	0.0212497	0.0754154	0.00359121	0.104145	0.0431364	0.0166959	0.0458117	0.192203	0.163034	0.18657	0.0551807	0.207863	0.0961354	0.0582377	0.084777	0.139095
D	12.626	4.30092	10.4609	1.55855	0.515491	0.0916978	1.04572	0.988571	0.576429	0.405	0.00485949	0.00571429	0.01	0.0242857	0.0308571	0.026871	0.076721	0.05113	0.041033	0.017083	0.68	2.58147	0.263416	0.758075	0.13485	0.405086	3.7529	2.18829	1.53749	0.0071463	0.021693	0.0379628	0.0921954	0.0453782	0.0395162	0.0297199	0.194104	0.155773	0.0648519	0.0598598	0.293039	0.0733667	0.0517211	0.0711849	0.0421802
D	11.4834	2.22604	9.62485	3.08763	0.545238	0.0465353	1.16962	0.942308	0.557692	0.373462	0.00874434	0.00230769	0.00923077	0.00384615	0.0257653	0.024997	0.138952	0.091118	0.072459	0.03447	0.65	2.52389	0.257539	0.838827	0.0715927	0.46342	3.65889	2.16546	1.45011	0.0134528	0.00896054	0.0358422	0.0149342	0.039639	0.0384569	0.0550548	0.353802	0.281351	0.133844	0.0472553	0.537162	0.118801	0.0966966	0.129926	0.0922987
D	12.6578	1.43926	10.8537	0.696787	0.536364	0.0845629	1.09432	0.992143	0.579643	0.425357	0.013287	0.0407143	0.015	0.00642857	0.0319653	0.022927	0.133643	0.074954	0.048448	0.022206	0.64	2.5044	0.255551	0.838069	0.132129	0.436961	3.88237	2.26821	1.66447	0.0207609	0.15932	0.0586968	0.0251558	0.0499458	0.0358234	0.0533634	0.293304	0.189583	0.0868947	0.0595963	0.271124	0.122124	0.0755476	0.0835825	0.0522055
D	13.4639	1.57518	12.1447	3.12628	0.709221	0.0939256	1.45292	0.977	0.5645	0.4115	0.0123592	0.001	0.003	0.005	0.0180975	0.0191	0.046674	0.027508	0.017958	0.0157	0.66	2.54323	0.259513	1.07458	0.142312	0.57129	3.76475	2.17523	1.58566	0.0187261	0.00385337	0.0115601	0.0192669	0.0274204	0.0289394	0.0183523	0.105999	0.0691989	0.060498	0.0255174	0.203352	0.0321243	0.0281556	0.0318122	0.0381531
D	13.2328	2.86971	11.1284	2.84064	0.630134	0.101594	1.33797	0.945333	0.566	0.385	0.0369551	0.00133333	0.012	0.014	0.056982	0.033439	0.126009	0.059386	0.042521	0.026255	0.64	2.5044	0.255551	0.984584	0.158741	0.534249	3.6992	2.21483	1.50655	0.0577423	0.00521749	0.0469574	0.0547837	0.0890343	0.0522484	0.0503151	0.232384	0.16639	0.102739	0.0904283	0.329142	0.0941792	0.0628202	0.0751254	0.0681948
D	11.6592	2.67704	9.85327	1.47114	0.518841	0.035754	0.989511	1.05118	0.64	0.390588	0.0266797	0.017059	0.003529	0.0317647	0.0310603	0.016531	0.073629	0.032187	0.055438	0.064263	0.71	2.6378	0.269163	0.730762	0.0503577	0.375127	3.90535	2.37774	1.45112	0.037577	0.0633778	0.013111	0.118013	0.0437468	0.0232831	0.027913	0.119582	0.205964	0.238751	0.0598647	0.462354	0.0744095	0.03062	0.0866219	0.164529
D	11.8071	5.81498	6.2772	0.547422	0.602967	0.084987	1.3897	0.883	0.5025	0.3755	0.00465133	0.023	0.021	0.043	0.0328743	0.015935	0.21929	0.075432	0.054576	0.065973	0.738	2.68931	0.27442	0.817028	0.115159	0.516751	3.2177	1.83114	1.36834	0.00630262	0.0838133	0.0765251	0.156694	0.0445451	0.0215921	0.0815413	0.274878	0.198878	0.240409	0.0545208	0.187499	0.157796	0.085427	0.108609	0.175694
E	13.612	2.18304	6.82113	1.38572	0.772668	0.0964013	1.57469	0.982222	0.492222	0.471111	0.0235166	0.02	0.00444444	0.0311111	0.0160628	0.018228	0.048798	0.018559	0.014572	0.035763	0.89	2.9533	0.301357	0.868167	0.108316	0.533197	3.25933	1.63335	1.5633	0.0264231	0.0663664	0.0147481	0.103237	0.0180481	0.0204809	0.0165232	0.0615847	0.0483545	0.118673	0.0207888	0.189085	0.0309889	0.0188949	0.0296045	0.075912
E	7.49186	0.818533	6.74607	0.653316	0.65073	0.0650401	1.32443	0.984615	0.576923	0.39	0.000914815	0.00923077	0.00153846	0.0338462	0.0228916	0.015228	0.072056	0.020662	0.01657	0.044269	0.79	2.78244	0.283923	0.823709	0.0823293	0.475995	3.4679	2.03197	1.37361	0.00115799	0.0325115	0.00541859	0.119209	0.0289768	0.0192759	0.0258966	0.0727733	0.0583609	0.155919	0.0351784	0.234132	0.0544053	0.0209849	0.0287213	0.11351
E	8.51474	0.794578	7.6296	1.5291	0.770699	0.0772498	1.57992	0.97625	0.55625	0.418125	0.0161105	0.00625	0.02	0.02375	0.00880966	0.012438	0.03931	0.018468	0.00927	0.014114	0.79	2.78244	0.283923	0.975569	0.0977845	0.567818	3.43843	1.95916	1.47267	0.020393	0.022013	0.0704416	0.0836495	0.0111515	0.0157443	0.0141279	0.0650458	0.0326497	0.0497107	0.0114307	0.16101	0.024881	0.0189173	0.0166652	0.0337555
E	8.69754	0.978052	7.88639	0.55731	0.593025	0.0964266	1.22141	0.971333	0.580333	0.392	0.0229447	0.000666667	0.00333333	0.00533333	0.0158987	0.01023	0.038926	0.011872	0.008589	0.009068	0.815	2.82613	0.28838	0.727638	0.118315	0.432184	3.36823	2.01239	1.35932	0.028153	0.00231176	0.0115588	0.0184941	0.0195076	0.0125521	0.0137736	0.0411678	0.0297836	0.0314446	0.0268094	0.106091	0.0318698	0.0122224	0.0148001	0.0231327
E	10.6048	2.40053	8.8491	0.427415	0.631512	0.100377	1.21124	1.04429	0.611071	0.431071	0.00250914	0.00714286	0.00357143	0.005	0.017876	0.012513	0.055631	0.038374	0.021859	0.017001	0.81	2.81745	0.287494	0.779644	0.123922	0.429907	3.63237	2.12551	1.49941	0.00309771	0.0248452	0.0124226	0.0173916	0.0220691	0.0154481	0.0197452	0.133477	0.0760328	0.0591351	0.0283067	0.12466	0.045929	0.0367466	0.0357716	0.0394389
E	8.8476	1.29322	8.08296	1.1837	0.558494	0.111721	1.06756	1.04667	0.651667	0.394583	0.00326292	0.00333333	0.00333333	0.0025	0.0187056	0.017172	0.039127	0.017233	0.007817	0.014081	0.835	2.86059	0.291897	0.668855	0.133798	0.373194	3.58574	2.23252	1.35179	0.00390769	0.0114195	0.0114195	0.00856465	0.0224019	0.0205653	0.0136779	0.0590379	0.02678	0.0482396	0.0334929	0.153704	0.036651	0.0164646	0.0119954	0.0356857
E	6.26949	0.484909	6.11136	0.303622	0.650745	0.0555095	1.20831	1.07769	0.620385	0.454615	0.0202311	0.01	0.0161538	0.0123077	0.0172286	0.018361	0.041058	0.017867	0.016871	0.015015	0.835	2.86059	0.291897	0.779336	0.0664784	0.422397	3.69202	2.12535	1.55745	0.0242288	0.0342586	0.0553408	0.0421644	0.0206331	0.0219892	0.014353	0.0612099	0.0577977	0.0514393	0.0264752	0.330772	0.0339798	0.0165789	0.0271944	0.0330279
E	7.58203	2.34201	6.60364	0.928763	0.578912	0.0758561	1.25785	0.921333	0.518	0.406667	0.0127824	0.008	0.04	0.0426667	0.0203901	0.015011	0.060474	0.022636	0.086464	0.091654	0.74	2.69295	0.274791	0.782313	0.102508	0.467088	3.35285	1.88507	1.47991	0.0172735	0.029113	0.145565	0.155269	0.0275542	0.0202851	0.0224564	0.0823753	0.314653	0.333541	0.0352214	0.197888	0.0480774	0.0245687	0.166919	0.225379
E	6.82916	0.61137	6.4543	0.741419	0.710926	0.06144	1.37262	1.037	0.6125	0.425	0.0323708	0.005	0.011	0.012	0.022943	0.015491	0.066928	0.02406	0.014782	0.011358	0.86	2.9031	0.296235	0.826658	0.0714419	0.472811	3.5006	2.06762	1.43467	0.0376405	0.0168785	0.0371327	0.0405084	0.0266779	0.0180128	0.023054	0.0812193	0.0498996	0.0383412	0.032272	0.252132	0.0487594	0.0232015	0.0241339	0.0267247
E	8.07315	0.405884	7.89415	0.411851	0.702871	0.12974	1.34009	1.05	0.628125	0.410938	0.0188661	0.015	0.01	0.005625	0.0334908	0.015806	0.074094	0.023094	0.025179	0.012523	0.93	3.01894	0.308055	0.755775	0.139505	0.443894	3.40848	2.039	1.33397	0.0202861	0.0486926	0.0324617	0.0182597	0.0360116	0.0169957	0.024543	0.0749671	0.0817354	0.0406518	0.0476486	0.121828	0.0552903	0.0219943	0.040086	0.0304742
E	8.72776	0.414631	8.16394	0.520234	0.636842	0.0861194	1.24282	1.025	0.606	0.4165	0.0208867	0.013	0.002	0.007	0.0135051	0.008845	0.02814	0.010801	0.012369	0.01416	0.84	2.86915	0.29277	0.758145	0.102523	0.433168	3.50104	2.06988	1.42262	0.0248651	0.0444035	0.0068313	0.0239096	0.0160775	0.0105298	0.0098078	0.0368924	0.0422482	0.0483656	0.0212064	0.102706	0.022642	0.0105376	0.0204109	0.0339976
E	5.93219	0.687205	5.80628	0.691843	0.619583	0.111595	1.21126	1.02867	0.600667	0.406667	0.0485556	0.038	0.048	0.0746667	0.0203523	0.015032	0.104786	0.050408	0.085305	0.116712	0.88	2.93666	0.29966	0.704072	0.126812	0.412461	3.43278	2.0045	1.3571	0.0551768	0.126811	0.160182	0.249172	0.0231276	0.0170818	0.035682	0.168217	0.284673	0.389482	0.0328483	0.134701	0.0865099	0.0490032	0.142017	0.286997
E	7.72795	0.392378	7.35404	0.335137	0.697693	0.120526	1.39642	1	0.589	0.414333	0.0369181	0.00533333	0.00466667	0.000666667	0.020387	0.008194	0.050204	0.017728	0.01664	0.007601	0.855	2.89465	0.295372	0.816015	0.140966	0.482415	3.38556	1.99409	1.40275	0.043179	0.0180563	0.0157993	0.00225704	0.0238444	0.00958363	0.0173437	0.0600191	0.0563356	0.0257336	0.0292206	0.0679853	0.0359519	0.017728	0.0282513	0.0183451
E	6.81062	0.432003	6.54206	0.532941	0.706779	0.0647844	1.36736	1.034	0.6065	0.43	0.00711486	0.008	0.003	0.008	0.0106417	0.01197	0.019411	0.012649	0.008396	0.007348	0.855	2.89465	0.295372	0.826642	0.0757713	0.472375	3.50066	2.05334	1.45579	0.00832147	0.0270844	0.0101567	0.0270844	0.0124465	0.014	0.00670582	0.0428239	0.0284251	0.0248771	0.0150567	0.184767	0.014196	0.0122331	0.0138434	0.0170884
E	8.74506	1.29217	7.79955	1.16377	0.726873	0.090754	1.33311	0.545769	0.565	0.546923	0.078976	0.033077	0.014615	0.026154	0.034454	0.010204	0.064897	0.030206	0.025766	0.033802	0.876	2.92998	0.298978	0.829764	0.1036	0.454989	1.82545	1.88977	1.82931	0.0901553	0.110634	0.0488832	0.0874781	0.0393311	0.0116484	0.0221493	0.101031	0.0861803	0.113059	0.0474003	0.112436	0.0486809	0.0553458	0.0456035	0.0618039
A=3-4
B=5-6
C=7-8
D=9-10
E=Adult
